# Supplementary material for: Avialan-like brain morphology in Sinovenator (Troodontidae, Theropoda)
Source: Commun Biol. 2024 Feb 10;7:168. doi: 10.1038/s42003-024-05832-3 (PMC10858883; doi:10.1038/s42003-024-05832-3)
Supplement: Supplementary file 3 — Supplementary Data 1 [file 42003_2024_5832_MOESM3_ESM.txt]

(Alligator_mississippiensis:251.2,((Corythosaurus_sp:2.3875,Hypacrosaurus_altispinus:7.1625):170.0375,(((Tyrannosaurus_rex:17.4,Alioramus_altai:16.65):1,Gorgosaurus_libratus:8.86):80.4,((Incisivosaurus_gauthieri:2.275,(Khaan_mckennai:24.19,Citipati_osmolskae:24.19):24.19):38.77,(((Zanabazar_junior:47.8,troodontid_IGM100/1126:47.8):18.99,Sinovenator_changii:18.99):18.99,(Archaeopteryx_lithographica:7.2,((Struthio_camelus:50.5891,(Rhea_americana:43.7645,(Apteryx_sp:41.6828,(((Casuarius_casuarius:8.355686,Casuarius_unappendiculatus:8.355686):0.983514,Dromaius_novaehollandiae:9.3392):29.8853,Crypturellus_tataupa:39.2245):2.4583):2.0817):6.8246):22.3181,((Gallus_gallus:54.6117001,(Chauna_chavaria:46.2261,(Anas_platyrhynchos:5.810356,(Tachyeres_leucocephalus:0.661619,(Tachyeres_brachypterus:0.025335,Tachyeres_pteneres:0.025335):0.636284):5.148737):40.415744):8.3856):17.2449,(Chordeiles_minor:67.4195,((Ptilinopus_melanospilus:21.3604,(Raphus_cucullatus:15.1,Caloenas_nicobarica:15.1):6.2604):45.1467,(((Gallirallus_australis:6.987276,(Gallirallus_philippensis:1.444393,Gallirallus_rovianae:1.444393):5.542883):33.420824,(Podilymbus_podiceps:20.20405,Grus_canadensis:20.20405):20.20405):25.3318,(((Alca_torda:9.433,Pinguinus_impennis:9.433):54.5927,(Phaethon_rubricauda:63.1932,(Gavia_immer:62.2636,(Eudyptes_sp:61.3634,((Fregata_magnificens:26.2425705,Diomedea_sp:26.2425705):27.0041295,(Phalacrocorax_harrisi:30.604397,Phalacrocorax_penicillatus:30.604397):22.642303):8.1167):0.9002):0.9296):0.8325):1.0655,((Coragyps_atratus:56.8919,Haliaeetus_leucocephalus:56.8919):6.018,((Bucorvus_abyssinicus:56.9319,Melanerpes_aurifrons:56.9319):3.426,(Cariama_cristata:58.7846,(Nestor_meridionalis:32.7877,Brotogeris_chrysoptera:32.7877):25.9969):1.5733):2.552):2.1813):0.6487):0.7672):0.9124):4.4371):1.0506):82.8428):7.2):2.05):2.2):78.3):5.7);
