# Supplementary material for: Avialan-like brain morphology in Sinovenator (Troodontidae, Theropoda)
Source: Commun Biol. 2024 Feb 10;7:168. doi: 10.1038/s42003-024-05832-3 (PMC10858883; doi:10.1038/s42003-024-05832-3)
Supplement: Supplementary file 4 — Supplementary Data 2 [file 42003_2024_5832_MOESM4_ESM.csv]

Sinovenator_changii	12.01384	61.852299	28.538116	15.205702	76.916595	26.233891	22.019913	75.487152	29.266623	23.150314	72.016228	25.798962	24.429222	73.804581	21.793156	25.26186	76.908669	22.838158	15.576242	77.759621	25.683817	20.321693	85.219315	15.788736	20.132065	79.261032	28.006149	24.192535	83.287201	17.486443	22.329475	72.140099	16.171019	24.428402	82.801765	12.303204	25.691399	83.415306	14.703044
Alca_torda	1.51090097427368	12.8363246917725	-17.8208065032959	1.67928957939148	13.798360824585	-34.2964706420898	7.42110013961792	6.08093404769897	-36.5070533752441	8.09731483459473	4.2194037437439	-27.6165714263916	3.64365005493164	-0.530907332897186	-29.7698917388916	6.85891914367676	0.558603942394257	-35.3467750549316	0.571130692958832	13.3588886260986	-35.0130157470703	0.568786680698395	1.66622161865234	-44.1428070068359	7.23497200012207	8.81804656982422	-38.6068115234375	4.61277914047241	0.198905155062675	-42.3450965881348	1.16329562664032	-2.1825647354126	-30.175952911377	1.31210422515869	-3.63722133636475	-38.6775207519531	3.68573570251465	-2.69574785232544	-38.9915771484375
Alioramus_altai	-2.8629002571106	35.679012298584	15.0299215316772	38.4571304321289	36.1472473144531	25.7390575408936	45.054500579834	17.3668308258057	11.9686498641968	33.1039733886719	26.4955215454102	-5.50181674957275	48.7116661071777	34.733097076416	-8.95560264587402	54.3429756164551	23.0587425231934	-2.15616178512573	60.0717277526855	32.8080406188965	33.194953918457	104.018180847168	36.0584487915039	11.6247272491455	62.6749229431152	22.8262023925781	19.4697799682617	103.93058013916	32.2608680725098	6.30638074874878	48.113468170166	41.3930931091309	-7.45938682556152	106.159202575684	40.1176147460938	-16.1821327209473	106.202171325684	37.3248634338379	-16.4588584899902
Alligator_mississippiensis	106.871841430664	20.6740169525146	76.1025543212891	106.406532287598	27.3340148925781	114.233062744141	105.645202636719	28.0054264068604	115.265327453613	111.595474243164	45.3111000061035	107.105537414551	107.622566223145	49.7872123718262	114.696075439453	112.881172180176	41.9746131896973	116.028350830078	104.420532226562	29.0365581512451	117.400901794434	104.628952026367	48.2458343505859	143.373260498047	110.076919555664	34.5635223388672	119.027076721191	110.758338928223	48.056282043457	141.354614257812	103.991966247559	51.8473129272461	113.677047729492	103.911178588867	65.6769866943359	150.27214050293	109.83903503418	63.4514503479004	150.878219604492
Anas_platyrhynchos	11.7064723968506	-21.510555267334	-22.7542171478271	4.94239950180054	-17.3240852355957	-43.4216384887695	-1.67688941955566	-8.55161190032959	-34.8764915466309	-1.38479578495026	-11.9659128189087	-29.1209449768066	4.35958528518677	-6.93822622299194	-29.1516647338867	-0.242422565817833	-5.38401889801025	-34.6023750305176	6.3691987991333	-16.1875801086426	-44.7024383544922	4.7024393081665	-7.17053365707397	-43.3874931335449	3.59433054924011	-16.0340633392334	-44.0839958190918	1.04464554786682	-7.86122894287109	-42.6638565063477	7.64497089385986	-6.74155330657959	-29.6059913635254	3.23339295387268	-0.69634747505188	-43.4012832641602	1.02007114887238	-1.61213803291321	-42.7536354064941
Apteryx_sp	-2.01560950279236	-9.04807567596436	-46.4392471313477	-2.29683208465576	-9.66360378265381	-75.5354385375977	-12.2204084396362	1.81066811084747	-64.4743881225586	-9.9807243347168	-0.241304382681847	-56.3119583129883	-4.261070728302	1.48821675777435	-59.3071136474609	-7.16953277587891	0.884084165096283	-64.6483688354492	0.0096309632062912	-8.17746162414551	-77.0417785644531	-0.297126799821854	0.935001015663147	-77.5486297607422	-5.36484527587891	-4.43364906311035	-76.2303237915039	-4.32923603057861	1.92001068592072	-74.7128601074219	0.514393746852875	1.75247275829315	-58.9749336242676	-0.597685813903809	6.5507550239563	-71.2123947143555	-4.21749353408813	4.1986722946167	-71.9639358520508
Archaeopteryx_lithographica	2.36337351799011	-1.68800210952759	9.47339820861816	6.43211793899536	2.894287109375	-1.64262771606445	5.9347071647644	-2.35447573661804	-3.14413189888	4.36435461044312	-5.25972127914429	-1.12623858451843	1.01367270946503	-3.08502507209778	-5.91228914260864	1.89794564247131	-2.78180003166199	-7.41710615158081	6.40603256225586	3.66743779182434	-2.27948379516602	3.66336417198181	3.34830713272095	-11.8422861099243	6.4571967124939	-1.00297009944916	-3.26879739761353	2.41442847251892	0.498708754777908	-12.628041267395	-3.56889748573303	-2.5709400177002	-5.82303094863892	-1.04953491687775	0.257253766059875	-13.4380674362183	0.24928742647171	-0.761774837970734	-13.4575862884521
Brotogeris_chrysoptera	5.70658779144287	-15.4537916183472	7.8853964805603	9.62228012084961	-4.34977340698242	19.7606544494629	12.5781469345093	-10.0119028091431	18.1100387573242	11.3551530838013	-13.2115411758423	16.2586288452148	14.4860172271729	-11.9049062728882	13.7857046127319	15.0270681381226	-10.8506517410278	18.8026027679443	10.5829782485962	-3.74388241767883	19.8704891204834	17.1682052612305	-5.16362428665161	20.2592372894287	13.9265260696411	-6.83195781707764	21.1363582611084	17.2564182281494	-8.15346336364746	19.9673042297363	14.7578353881836	-10.8398313522339	12.7076139450073	18.9095630645752	-7.3835654258728	18.1705169677734	18.7065162658691	-8.53113746643066	19.0886249542236
Bucorvus_abyssinicus	70.7297897338867	-23.5861797332764	-52.6625785827637	46.329647064209	-18.8802661895752	-70.5949554443359	56.2005844116211	-14.7272176742554	-74.5716705322266	63.1271476745605	-12.1137714385986	-67.8669738769531	66.394775390625	-17.9575519561768	-75.9305038452148	61.0543518066406	-13.2479915618896	-78.5329132080078	46.2371368408203	-20.1002655029297	-71.3376007080078	49.9164924621582	-18.7078475952148	-87.9500274658203	48.4519271850586	-15.0060901641846	-73.9393005371094	51.5070915222168	-15.874059677124	-87.4364166259766	66.0592575073242	-21.0151405334473	-76.1967620849609	59.8897514343262	-19.7125110626221	-88.0724792480469	59.9848899841309	-16.528938293457	-87.1093139648438
Caloenas_nicobarica	-2.07435202598572	12.8485155105591	16.1607437133789	-1.18381786346436	6.64583444595337	27.7275562286377	-5.47485733032227	2.67341899871826	26.6858577728271	-8.09211540222168	3.27420115470886	19.9329967498779	-4.05331659317017	-0.536220192909241	18.7213687896729	-5.76018333435059	-1.84949946403503	23.8898239135742	-0.94058221578598	6.07299566268921	28.6009979248047	-1.30054271221161	-5.56416893005371	30.2107467651367	-4.960608959198	3.35559415817261	28.5545768737793	-3.22871708869934	-5.00767087936401	29.6276073455811	-1.48629796504974	-0.359866768121719	18.9962978363037	-1.28233110904694	-6.85532093048096	24.7697772979736	-3.16728806495667	-6.778076171875	24.8134574890137
Cariama_cristata	1.08137059211731	15.5330286026001	26.4282817840576	-1.48624777793884	8.69629669189453	48.9739875793457	-6.07222032546997	-0.135440066456795	47.1564559936523	-10.0985240936279	-0.684928297996521	36.9191589355469	-4.1946907043457	-7.88010263442993	38.163402557373	-6.40471649169922	-8.27719688415527	42.922981262207	0.515553891658783	6.83713245391846	49.1948356628418	-0.291318356990814	-12.1326532363892	54.4590148925781	-4.98081684112549	-2.03009104728699	47.9436721801758	-3.20614242553711	-12.4315204620361	53.2960205078125	0.171864122152328	-8.18823337554932	37.5682258605957	-0.73558121919632	-16.8405609130859	47.3382110595703	-3.79640078544617	-15.3714933395386	47.3517074584961
Casuarius_casuarius	-3.86863708496094	9.86858940124512	-35.0460929870605	-3.33571863174438	5.01332139968872	-72.4043502807617	7.16038274765015	-11.648962020874	-67.5586929321289	3.87867546081543	-8.22640991210938	-55.6275901794434	-0.386657983064651	-18.54079246521	-60.5956840515137	3.17819476127625	-15.489839553833	-68.4833831787109	-4.97121477127075	4.91149234771729	-73.0900573730469	-5.60166788101196	-16.3415298461914	-85.2692031860352	2.10715293884277	-4.48909091949463	-72.9161834716797	-0.735948503017426	-16.8810195922852	-81.6369247436523	-5.46300458908081	-18.8877372741699	-59.6608238220215	-5.74577474594116	-25.4106769561768	-77.7206726074219	-3.13153266906738	-24.6889324188232	-77.8291778564453
Casuarius_unappendiculatus	0.88893985748291	15.0760316848755	-3.35426378250122	2.70813155174255	18.2520027160645	-35.6845436096191	10.4686431884766	3.48767495155334	-36.0083160400391	13.1876945495605	-0.160400092601776	-26.5918636322021	5.62491226196289	-7.16597890853882	-31.0835056304932	10.427225112915	-1.31993281841278	-38.659107208252	0.573242604732513	17.4321784973145	-37.5822830200195	0.354061812162399	-0.080004021525383	-55.6203804016113	7.90849494934082	8.33652114868164	-39.24169921875	4.27357769012451	-1.34503042697906	-54.7647171020508	0.54874312877655	-7.54362154006958	-31.1246147155762	0.842861890792847	-10.1931924819946	-50.6814117431641	3.54626035690308	-8.74245166778564	-50.420238494873
Chauna_chavaria	-22.980052947998	-10.7565879821777	-4.8107008934021	-22.3816776275635	-29.6586074829102	-5.6740083694458	-11.9154062271118	-30.1637229919434	-10.200813293457	-10.190110206604	-22.5093441009521	-10.4172525405884	-7.08142709732056	-25.5071792602539	-4.33425426483154	-8.09095287322998	-29.8083992004395	-6.86610412597656	-21.2362823486328	-31.29953956604	-3.98347091674805	-9.09810161590576	-41.0633811950684	-1.17720639705658	-15.2768430709839	-32.8029975891113	-8.68263053894043	-7.10206031799316	-39.7064094543457	-4.29489898681641	-8.04827880859375	-24.6080799102783	-1.12841594219208	-3.2515184879303	-37.2563209533691	0.308299154043198	-3.32610297203064	-36.4523162841797	-2.48251366615295
Gallus_gallus	-20.2496547698975	5.41481399536133	-5.77132749557495	-20.9375286102295	8.98488140106201	-17.9402084350586	-17.400239944458	5.55357885360718	-20.5646667480469	-12.9032182693481	0.816473186016083	-15.4193916320801	-18.5534572601318	-1.39957559108734	-20.0321846008301	-16.8964138031006	1.90913355350494	-22.9753589630127	-21.0041179656982	9.07190036773682	-19.464111328125	-20.7961502075195	6.89782571792603	-31.4966468811035	-17.7150173187256	7.07680177688599	-22.1711597442627	-18.4856395721436	5.5634331703186	-30.4174575805664	-21.123987197876	-1.16540837287903	-19.4002475738525	-21.1579437255859	1.31817197799683	-29.7535724639893	-18.8553218841553	1.15509462356567	-30.0938911437988
Chordeiles_minor	4.92666244506836	7.51287126541138	3.82266569137573	0.703956067562103	11.3529424667358	11.4286727905273	-1.30799627304077	13.3617305755615	9.59459018707275	0.890516877174377	12.5160865783691	4.73222637176514	-1.70613396167755	10.4944038391113	3.95744395256042	-3.33186745643616	12.8746252059937	5.54045629501343	-0.246538624167442	10.8563261032104	11.6882181167603	-7.18534421920776	10.9815187454224	8.88800144195557	-1.17240357398987	13.0898189544678	10.0715618133545	-6.47901153564453	11.800464630127	7.21456956863403	-2.23386979103088	7.96133804321289	4.27628183364868	-5.84117841720581	8.76145172119141	4.70369338989258	-5.82155847549438	11.3482913970947	4.34502601623535
Citipati_osmolskae	43.7877044677734	-13.2803764343262	-18.0160179138184	59.1374664306641	-33.0644836425781	-19.2090892791748	51.1387023925781	-36.7802085876465	-27.6220321655273	47.8903312683105	-30.483699798584	-30.4643726348877	57.1054916381836	-36.5290107727051	-41.2766342163086	56.6401138305664	-42.7599143981934	-42.5828132629395	62.5011978149414	-35.4612808227539	-21.4830188751221	77.4815368652344	-55.0037231445312	-53.1363220214844	54.4051780700684	-37.8622970581055	-25.3213939666748	71.4570007324219	-56.0336494445801	-53.5355224609375	60.0971565246582	-32.8821868896484	-41.6122665405273	74.0175399780273	-49.1467361450195	-66.3495025634766	69.9763488769531	-53.9870376586914	-62.963809967041
Coragyps_atratus	26.2643375396729	-11.1142330169678	-5.5632529258728	38.8735771179199	-0.257741779088974	15.1915426254272	29.6708698272705	5.23161506652832	13.1541786193848	25.473705291748	4.91037654876709	6.88432359695435	21.3661479949951	2.33601999282837	10.5310459136963	24.4584980010986	6.23254776000977	14.2264442443848	38.3402290344238	-1.62554574012756	16.740047454834	28.9962539672852	4.08647680282593	25.4705123901367	31.632942199707	4.73119306564331	16.4532699584961	29.0872611999512	6.10355854034424	23.4459075927734	20.847843170166	-1.85394883155823	13.056450843811	21.7135829925537	4.4972677230835	24.2037048339844	22.9911079406738	6.72023725509644	21.5730133056641
Corythosaurus_sp	67.5825500488281	4.11094856262207	332.924194335938	65.4872360229492	-5.36829042434692	297.861236572266	47.7338180541992	-16.2274150848389	302.457672119141	32.1691474914551	-14.5736885070801	309.528991699219	16.808837890625	-17.9060153961182	292.447174072266	28.3969459533691	-23.9723968505859	287.032135009766	61.880989074707	-10.105959892273	283.473266601562	23.9194164276123	-25.6916522979736	231.143920898438	48.6245346069336	-16.2806396484375	288.377349853516	10.4021100997925	-40.0451278686523	243.29411315918	13.1558885574341	-12.2151041030884	290.161956787109	-12.9549674987793	-38.5901985168457	225.40234375	-9.50624084472656	-46.7506408691406	228.971176147461
Crypturellus_tataupa	-0.611277639865875	6.8907961845398	-9.35238075256348	-1.07785308361053	2.94277310371399	-20.4584636688232	2.00792098045349	-0.0289420261979103	-19.166654586792	5.03206872940063	0.176918640732765	-13.4523935317993	0.734682559967041	-2.89137578010559	-13.4243106842041	2.00492095947266	-3.2705545425415	-16.76833152771	-1.22594249248505	2.60488486289978	-20.7867984771729	-1.50960958003998	-4.91280508041382	-22.1216888427734	1.63926708698273	-0.0556219406425953	-19.9628791809082	-0.0973176062107086	-5.14489269256592	-21.940357208252	-1.06916666030884	-2.59846138954163	-13.3911762237549	-1.38363945484161	-6.2725567817688	-18.7420253753662	-0.0189975053071976	-6.5632758140564	-18.858362197876
Diomedea_sp	-156.295639038086	-285.101440429688	114.859153747559	-164.121978759766	-275.298828125	95.4303436279297	-178.796295166016	-279.93017578125	100.414047241211	-173.779724121094	-284.05908203125	108.39949798584	-176.765060424805	-277.11328125	111.911331176758	-181.166793823242	-277.317687988281	102.734298706055	-164.710647583008	-274.185760498047	94.8520126342773	-184.969146728516	-265.681121826172	95.4259948730469	-175.799179077148	-277.627746582031	96.5357818603516	-185.254592895508	-268.158752441406	95.3639602661133	-175.394866943359	-273.455169677734	112.225128173828	-189.124359130859	-266.187377929688	105.718132019043	-188.486923217773	-270.480895996094	103.707237243652
Dromaius_novaehollandiae	-0.152501985430717	8.37174129486084	-33.9245071411133	0.321420431137085	3.05450010299683	-63.7127532958984	8.83458805084229	-9.84201240539551	-62.1890258789062	7.98068523406982	-8.8898515701294	-47.876091003418	3.65690326690674	-18.9494304656982	-54.8656463623047	8.12944793701172	-15.953950881958	-63.2613677978516	-1.01512360572815	0.868819057941437	-66.3074951171875	-0.4303078353405	-15.7649917602539	-80.1152191162109	6.25619459152222	-4.87270832061768	-66.9230346679688	3.92241072654724	-16.4017391204834	-78.4555358886719	-0.764494478702545	-17.3376216888428	-53.2902793884277	-0.0953457877039909	-27.7063636779785	-75.1624755859375	2.44988560676575	-26.8261299133301	-74.5687789916992
Eudyptes_sp	-1.76680397987366	10.5427007675171	-11.2938632965088	-1.62743580341339	16.0995655059814	-35.2052764892578	7.02408170700073	2.77281141281128	-36.243278503418	7.43484354019165	2.04256248474121	-27.8847827911377	1.22591316699982	-2.69460368156433	-29.2553310394287	4.44521760940552	-2.36021661758423	-34.4719848632812	-2.36711859703064	16.2769813537598	-36.4529151916504	-2.32338309288025	3.49753069877625	-46.9886169433594	5.31559944152832	7.28520631790161	-38.8071365356445	1.25885665416718	1.35568702220917	-45.0907402038574	-3.00255537033081	-4.92960929870605	-30.3570823669434	-2.74095439910889	-6.24024105072021	-40.7355079650879	1.32140028476715	-4.71535158157349	-40.5666351318359
Fregata_magnificens	-13.6027908325195	35.627025604248	-37.0776519775391	-0.0312352068722248	48.1652030944824	-46.0531616210938	-8.52556324005127	56.6691703796387	-45.1629333496094	-15.0513010025024	50.9688110351562	-42.6235084533691	-13.9596729278564	55.0810775756836	-38.07666015625	-10.7444982528687	58.9776992797852	-43.3129425048828	1.07726109027863	47.976806640625	-45.5854339599609	-1.837238073349	67.4102096557617	-41.6429100036621	-2.17110443115234	52.8459434509277	-48.4687728881836	-5.98994541168213	65.9533767700195	-43.3835792541504	-11.9189043045044	56.0399856567383	-34.7168731689453	-8.02345848083496	66.9102783203125	-37.2504463195801	-9.14461994171143	65.9060516357422	-40.7571220397949
Gallirallus_australis	0.76162999868393	12.0329694747925	18.9257583618164	0.724584698677063	7.95270156860352	36.3342514038086	-6.45697641372681	0.00880804192274809	32.3623924255371	-7.80726957321167	0.895633339881897	25.3958587646484	-1.77612602710724	-4.29264402389526	26.6385040283203	-4.05442810058594	-3.78679370880127	32.2168312072754	1.46174478530884	7.36248636245728	37.185188293457	1.2696807384491	-3.39885330200195	41.6727905273438	-3.86497211456299	2.61511778831482	37.6947402954102	-0.950289607048035	-3.49119877815247	40.5393676757812	1.32882738113403	-3.42225790023804	25.7522048950195	1.11329662799835	-8.48052978515625	36.3888320922852	-1.85840487480164	-7.92021036148071	36.4053688049316
Gallirallus_philippensis	1.15530824661255	9.7532901763916	2.140305519104	1.32131600379944	5.3934817314148	-9.85510063171387	5.6822624206543	-0.548559069633484	-7.44481182098389	6.89951181411743	0.637246131896973	-0.478880822658539	3.20178461074829	-2.63221788406372	-1.52115249633789	5.17168045043945	-2.91269397735596	-5.77626037597656	1.01692581176758	4.39591503143311	-10.4150609970093	1.21315515041351	-4.89086294174194	-12.1406087875366	4.71490907669067	-0.522892713546753	-9.09109306335449	2.84653067588806	-5.12225914001465	-11.4587526321411	0.866522133350372	-2.23616290092468	-1.3305037021637	1.37580525875092	-6.97222757339478	-7.56386184692383	3.33545613288879	-6.82043313980103	-7.44497871398926
Gallirallus_rovianae	-2.16442346572876	10.1196613311768	-15.9951572418213	-2.35768818855286	9.60996150970459	-29.4063091278076	4.05386972427368	0.294236123561859	-29.5216045379639	6.17806339263916	0.371642202138901	-24.2755889892578	0.236186027526855	-3.22409892082214	-23.7601146697998	1.97267913818359	-2.8808388710022	-28.7063083648682	-2.75483584403992	6.85420751571655	-32.2448272705078	-2.49309682846069	-3.13282895088196	-36.1988410949707	1.84028649330139	1.30612111091614	-31.473840713501	-0.000867701834067702	-4.25034952163696	-34.6585235595703	-2.4417769908905	-2.79276132583618	-23.4015655517578	-2.24234843254089	-6.84542608261108	-30.9461250305176	0.0626829192042351	-6.44321346282959	-31.0665416717529
Gavia_immer	-43.741081237793	-67.5307006835938	22.4389533996582	-60.647762298584	-61.3485450744629	25.9157657623291	-60.0438842773438	-62.6537551879883	40.2782211303711	-51.1064491271973	-62.1618537902832	38.7270660400391	-51.854133605957	-54.0850677490234	40.0412521362305	-60.0227546691895	-56.5460624694824	42.1124153137207	-60.9732398986816	-60.4772796630859	25.9144344329834	-72.4582443237305	-49.0332832336426	37.5326271057129	-64.1347579956055	-61.4630165100098	36.0599899291992	-69.6086883544922	-51.2225456237793	41.2724113464355	-51.1649932861328	-51.8453178405762	37.8335113525391	-63.6129379272461	-44.9129829406738	44.0887069702148	-64.518928527832	-48.1622848510742	44.6890106201172
Gorgosaurus_libratus	1.82394647598267	-2.48134851455688	-79.7898864746094	25.557731628418	-3.32014870643616	-46.3559074401855	17.4969043731689	9.80044746398926	-30.9633922576904	-7.5414080619812	11.6696710586548	-27.0300445556641	-6.6843843460083	6.39093208312988	-4.19519519805908	6.9053225517273	10.2705755233765	-10.6334047317505	32.9365119934082	-5.25239181518555	-33.3406181335449	32.0538368225098	-0.892345368862152	35.187385559082	30.5435123443604	1.17047870159149	-24.7414836883545	31.3690013885498	6.99147891998291	35.0344924926758	-12.3755464553833	0.53714919090271	-3.32535719871521	19.0504302978516	2.44131755828857	63.2979698181152	20.5379104614258	8.57168006896973	61.5205154418945
Grus_canadensis	0.685832977294922	32.6511001586914	-34.6074409484863	-16.1350288391113	34.7333908081055	-14.7681369781494	-16.2283687591553	46.6408424377441	-18.3716869354248	-7.82145643234253	45.5346374511719	-26.7955379486084	-15.7001695632935	45.7009620666504	-30.2917194366455	-18.3122673034668	50.5534057617188	-23.8208618164062	-18.166675567627	34.5698776245117	-13.5495719909668	-29.3038501739502	43.9172286987305	-14.3067007064819	-17.8540725708008	44.7494430541992	-16.2641563415527	-26.1520652770996	47.2566947937012	-15.6047506332397	-17.8015899658203	44.5462112426758	-30.7332706451416	-29.7410278320312	49.906551361084	-22.0856132507324	-27.0390472412109	51.3304405212402	-20.7870712280273
Haliaeetus_leucocephalus	12.6707010269165	14.2885808944702	10.7356300354004	0.859945178031921	0.0645710080862045	-4.95744371414185	-9.72489166259766	8.23588180541992	-5.52212190628052	-4.99615907669067	15.967116355896	2.91024851799011	-6.1149492263794	19.8510322570801	-5.10229730606079	-11.5133199691772	16.3669376373291	-6.85405921936035	0.0198358669877052	-0.436094760894775	-7.46443271636963	-13.4532480239868	14.0402488708496	-21.3192806243896	-7.86215972900391	5.16488981246948	-7.23206090927124	-16.1815395355225	14.2436571121216	-17.9056625366211	-2.13901543617249	20.4692268371582	-7.41545915603638	-12.6866340637207	22.8241786956787	-18.2685623168945	-14.6367197036743	20.7600040435791	-14.9961824417114
Hypacrosaurus_altispinus	1.17172718048096	168.056823730469	-157.313232421875	6.30712413787842	150.489288330078	-212.865600585938	24.6351985931396	132.438232421875	-212.529281616211	23.3313369750977	116.450393676758	-194.481475830078	12.982159614563	100.123886108398	-215.067474365234	23.659122467041	109.194358825684	-228.384185791016	7.22010374069214	147.182846069336	-223.887832641602	7.39338970184326	108.565803527832	-286.551177978516	15.9640436172485	142.843109130859	-228.153625488281	17.7884273529053	103.273147583008	-282.348480224609	3.58193063735962	97.4514541625977	-215.572784423828	-6.92377758026123	54.0884284973145	-297.358367919922	-3.69799017906189	60.4022483825684	-298.652404785156
Incisivosaurus_gauthieri	-23.7171516418457	1.82253539562225	-1.12507462501526	-20.831485748291	10.3080272674561	-24.0175685882568	-14.6363325119019	17.6071586608887	-23.9821395874023	-14.6828393936157	12.12890625	-9.32114124298096	-11.5837469100952	15.2882289886475	-13.4050550460815	-10.8017854690552	17.4525985717773	-15.9469995498657	-19.0553035736084	10.5032243728638	-26.4649353027344	0.298960566520691	24.6184539794922	-29.2093811035156	-20.4489345550537	13.08460521698	-22.7956352233887	-0.819158315658569	25.3804397583008	-27.958553314209	-7.31762981414795	15.659273147583	-12.2445201873779	5.70203971862793	26.3266754150391	-21.8503532409668	2.24569439888	26.8058013916016	-21.7636394500732
troodontid_IGM100/1126	13.2118730545044	4.86094331741333	-17.4314117431641	27.3418159484863	3.15065884590149	-22.4667739868164	28.5799674987793	5.75859594345093	-22.1688499450684	27.4124565124512	10.5547828674316	-17.7336387634277	30.6747703552246	7.66774988174438	-13.7283926010132	33.3569107055664	7.78207397460938	-14.2262582778931	27.8203907012939	2.8222541809082	-22.2912559509277	37.5884552001953	2.47477507591248	-22.054443359375	29.1384124755859	5.44153165817261	-22.2710838317871	36.5546073913574	5.98073244094849	-19.5056838989258	34.720100402832	2.25665354728699	-7.04171705245972	41.3785247802734	1.79827606678009	-10.2739858627319	40.0618286132812	4.54590797424316	-12.1870241165161
Khaan_mckennai	-26.6341400146484	8.75280284881592	0.49222195148468	-40.156135559082	3.27445340156555	-5.15100526809692	-42.1943435668945	2.99276280403137	-13.6240148544312	-37.22216796875	4.78242015838623	-16.0351886749268	-37.8544692993164	-4.37174892425537	-18.5484046936035	-42.0326843261719	-2.32269287109375	-21.9883079528809	-44.8101959228516	-2.14083075523376	-11.2556705474854	-55.4937934875488	-17.4287109375	-29.270414352417	-46.047435760498	0.100088372826576	-19.7108039855957	-53.553955078125	-15.4505596160889	-33.6543083190918	-38.0792961120605	-6.73583269119263	-16.56081199646	-49.6883239746094	-22.3140544891357	-34.2476348876953	-50.1783752441406	-17.31174659729	-35.8915596008301
Melanerpes_aurifrons	11.2806739807129	-1.45683932304382	-6.7545108795166	16.774112701416	9.00220012664795	-1.6993156671524	9.22440147399902	12.1873426437378	-5.53380632400513	8.55314254760742	8.28664207458496	-8.03087329864502	5.83668327331543	7.22422409057617	-4.175537109375	7.75306463241577	11.9486360549927	-4.30945634841919	16.2111644744873	10.4935436248779	-0.187256082892418	8.88810157775879	14.7969932556152	1.06688261032104	11.2104339599609	12.923168182373	-3.20381546020508	8.21583271026611	14.9507102966309	-1.23183143138885	5.90812015533447	6.51983547210693	-3.02987003326416	5.27517795562744	12.1220960617065	-0.272161215543747	4.70588445663452	13.2212152481079	-2.11601138114929
Nestor_meridionalis	0.087088480591774	15.5039882659912	-4.22903966903687	0.206559523940086	5.63390827178955	-35.1005668640137	3.6964864730835	-0.183327704668045	-24.6179141998291	4.78687477111816	3.07445406913757	-16.9231777191162	0.776413440704346	-2.39490556716919	-17.5739898681641	3.7704701423645	-4.47103929519653	-24.2808151245117	-1.81843495368958	4.73088264465332	-36.0011367797852	-1.66296601295471	-3.56585574150085	-36.2792587280273	2.46941995620728	0.574412643909454	-31.433988571167	0.472679048776627	-4.0160961151123	-35.3428726196289	-1.7353321313858	-1.11320781707764	-17.0640029907227	-1.5640115737915	-8.04850006103516	-31.8317489624023	1.25072991847992	-6.89554071426392	-31.6261215209961
Phaethon_rubricauda	-25.723258972168	2.7758150100708	7.6417293548584	-40.3187675476074	3.08727240562439	10.0082921981812	-42.8218727111816	6.9070987701416	4.96336889266968	-36.984992980957	10.9425582885742	1.57238125801086	-37.6415863037109	5.78085947036743	-2.34348964691162	-42.752124786377	7.88489723205566	-0.7219318151474	-40.8238182067871	1.95846724510193	10.229754447937	-51.0424842834473	2.33191275596619	-1.5438369512558	-44.3182754516602	6.41869115829468	5.45208930969238	-50.0279388427734	5.21043825149536	-1.66568899154663	-37.9832992553711	3.03974556922913	-3.46440243721008	-47.4866256713867	2.91259837150574	-6.46802282333374	-47.0968322753906	6.13506889343262	-3.99545621871948
Phalacrocorax_harrisi	4.51528310775757	13.1492118835449	11.2198495864868	4.47114038467407	15.8401098251343	-11.4198627471924	11.2514934539795	6.33895444869995	-15.6973743438721	12.9787588119507	2.84631180763245	-8.89317035675049	5.27988767623901	-1.4288272857666	-12.7750244140625	10.3282098770142	5.11837720870972	-19.2775192260742	2.09812808036804	16.4919319152832	-14.1079978942871	2.3598039150238	8.55562114715576	-31.0050621032715	8.20454216003418	12.1697177886963	-17.3085823059082	5.7145528793335	7.73752975463867	-30.2117176055908	2.23217916488647	-2.09964537620544	-15.5553588867188	2.65692472457886	0.161493822932243	-29.2332420349121	6.12422370910645	0.784606754779816	-28.4579429626465
Phalacrocorax_penicillatus	-90.7924575805664	2.46752619743347	-31.1296100616455	-108.342826843262	8.92457103729248	-40.0097923278809	-119.503173828125	6.36461448669434	-30.5333614349365	-113.386047363281	4.09824848175049	-23.589750289917	-113.364807128906	12.2384452819824	-21.8300113677979	-120.859016418457	9.04108715057373	-27.7938861846924	-109.41340637207	9.90931224822998	-40.8192024230957	-127.853408813477	18.9234199523926	-35.5716896057129	-118.595184326172	7.35635471343994	-33.5148391723633	-128.25927734375	14.990008354187	-32.4493560791016	-114.101051330566	15.1915330886841	-21.9350852966309	-127.645492553711	19.49143409729	-26.7388324737549	-128.167221069336	15.9048976898193	-27.2923622131348
Pinguinus_impennis	2.61117720603943	14.4697265625	8.10918807983398	3.79794335365295	11.15318775177	-12.7467241287231	10.6025943756104	-0.566687822341919	-11.466362953186	13.0609827041626	-0.952669143676758	-3.17856669425964	5.10678815841675	-5.14705848693848	-2.08697652816772	10.2565031051636	-5.87404155731201	-8.59099769592285	2.52723026275635	9.50384521484375	-13.8425664901733	2.15991067886353	-7.70670366287231	-20.5149250030518	8.52839374542236	1.52156925201416	-15.2897262573242	5.95638084411621	-7.84983491897583	-19.3402404785156	2.1112277507782	-5.4176549911499	-1.98969256877899	2.58239269256592	-12.4998912811279	-11.942440032959	6.70612573623657	-10.7095746994019	-12.5295791625977
Podilymbus_podiceps	3.65822815895081	0.267708718776703	6.2071418762207	13.0027341842651	10.0658769607544	13.0950222015381	18.5911388397217	3.56747341156006	12.0596570968628	15.4378538131714	-2.63223886489868	10.2342796325684	18.5016555786133	0.165408238768578	5.70390224456787	19.9554004669189	3.17076778411865	10.1012907028198	13.2444734573364	11.0210371017456	12.2332048416138	20.6018581390381	11.3450155258179	11.2232532501221	17.959644317627	5.92059707641602	12.8082513809204	21.6820869445801	8.84071350097656	11.8461751937866	18.8160648345947	1.23670542240143	3.99449491500854	23.9911327362061	7.41267728805542	8.01486110687256	23.2378959655762	6.17679691314697	9.98088932037354
Ptilinopus_melanospilus	6.78262901306152	0.930074095726013	7.34785461425781	16.0782699584961	-4.07005548477173	2.91631293296814	14.4780111312866	-7.6336932182312	4.85187005996704	11.1201286315918	-7.36276912689209	9.46868991851807	7.74555730819702	-7.63447046279907	5.08306789398193	11.01096534729	-10.1535758972168	5.57977962493896	16.0768527984619	-4.22744560241699	2.46334338188171	13.7295179367065	-11.7795152664185	-0.288907766342163	14.394603729248	-8.0482177734375	4.27642107009888	13.4354028701782	-12.0988531112671	1.92854487895966	7.33816051483154	-6.92427730560303	3.16375207901001	9.80475807189941	-12.3364210128784	0.773618936538696	10.0963592529297	-13.0099658966064	2.29205775260925
Raphus_cucullatus	-57.3874969482422	-1.47155666351318	22.3515434265137	-76.0034484863281	-1.68541669845581	17.4046573638916	-76.6865692138672	6.4358959197998	4.58514642715454	-68.7239608764648	8.80013561248779	5.20827627182007	-69.1431121826172	-0.789212942123413	0.152733713388443	-75.7707138061523	5.4261965751648	0.852457880973816	-81.1746673583984	-3.03519654273987	14.9113054275513	-91.9333038330078	-5.21816253662109	0.310935974121094	-82.1191177368164	1.60350143909454	10.5048675537109	-91.3998870849609	-2.3846914768219	0.446603864431381	-69.4131240844727	-5.35140800476074	0.888013005256653	-83.7399597167969	-4.93389701843262	-11.4141607284546	-83.6986465454102	-2.75458931922913	-10.5535373687744
Rhea_americana	5.8893256187439	19.1540794372559	5.96098041534424	5.86947870254517	19.7639255523682	-19.8588542938232	12.0596780776978	7.03231000900269	-22.9680690765381	12.9065637588501	4.80968046188354	-10.1562843322754	6.4190526008606	-2.04837012290955	-15.8918313980103	10.0748138427734	-0.594444215297699	-22.0678443908691	3.91793847084045	18.3127307891846	-21.6155452728271	2.83256459236145	-0.0592194348573685	-38.5950355529785	10.3943204879761	8.4630765914917	-25.5802440643311	6.25124454498291	0.185927510261536	-37.3058166503906	2.47549962997437	-1.7767436504364	-16.3107566833496	2.79144740104675	-10.1163215637207	-33.0114517211914	6.62791633605957	-8.70289134979248	-33.1411972045898
Struthio_camelus	-13.5104713439941	-68.1727294921875	45.4564590454102	-19.3469467163086	-104.243492126465	50.6204223632812	-31.3752956390381	-101.204696655273	30.9847259521484	-29.5507469177246	-87.4344940185547	28.2406101226807	-19.6246795654297	-92.9251022338867	17.7701759338379	-28.0550880432129	-100.870079040527	17.7894878387451	-16.738489151001	-105.873809814453	49.1806259155273	-18.3133296966553	-121.531799316406	20.0779075622559	-28.1298542022705	-105.091583251953	37.2325973510742	-23.5280113220215	-119.517593383789	19.0914077758789	-13.7625970840454	-94.1333847045898	16.1277179718018	-18.0821781158447	-118.596290588379	3.62609457969666	-25.7069873809814	-117.161682128906	9.21496105194092
Tyrannosaurus_rex	636.838928222656	215.239639282227	1001.76623535156	636.832946777344	190.166290283203	1060.25317382812	651.137878417969	228.247039794922	1093.97546386719	643.602355957031	238.991760253906	1067.923828125	633.789672851562	252.667877197266	1096.41784667969	642.786254882812	243.999603271484	1108.11462402344	634.590087890625	179.880416870117	1081.58386230469	619.482055664062	223.510330200195	1195.69165039062	650.252563476562	199.388626098633	1090.5244140625	630.052551269531	227.637832641602	1196.31176757812	622.920837402344	252.272003173828	1096.904296875	612.744140625	266.899749755859	1215.65905761719	623.293334960938	266.4111328125	1215.80627441406
Tachyeres_brachypterus	3.48275518417358	19.006160736084	-34.6848220825195	3.43935132026672	12.6755971908569	-61.5732154846191	12.8535375595093	2.16407322883606	-51.7838859558105	12.5804624557495	5.90530633926392	-44.8922691345215	5.84463119506836	0.968032360076904	-44.4562683105469	10.0326137542725	-0.034876175224781	-52.0680351257324	2.21228694915771	12.6406726837158	-61.8142280578613	2.11897993087769	0.978482365608215	-65.4460983276367	9.23400688171387	5.33165597915649	-61.1435241699219	4.91078329086304	0.12991064786911	-64.9214859008789	2.19947099685669	0.767717719078064	-44.3914070129395	2.40752744674683	-7.82108402252197	-59.3124237060547	4.89546680450439	-7.28859996795654	-59.2051048278809
Tachyeres_leucocephalus	0.17236539721489	17.6157054901123	-32.9509201049805	-0.322480022907257	14.3183374404907	-57.886100769043	5.69118881225586	3.28455424308777	-50.7030715942383	8.39406204223633	4.95645141601562	-43.3300094604492	2.13829612731934	0.610101640224457	-42.2840690612793	6.00857353210449	-1.14849328994751	-49.4304237365723	-1.86112427711487	13.910792350769	-58.2498779296875	-1.95933413505554	5.10108184814453	-63.6683464050293	4.74717330932617	6.56978750228882	-58.2279853820801	-0.153530806303024	4.04589080810547	-63.0999755859375	-1.68487799167633	0.532848119735718	-41.582836151123	-1.71464812755585	-6.22132253646851	-58.0102691650391	1.03304696083069	-5.19571018218994	-57.6266937255859
Tachyeres_pteneres	-1.03030347824097	16.8588466644287	36.3975448608398	-1.7077305316925	9.17303657531738	59.7729301452637	-8.80161285400391	-2.79330682754517	50.6295928955078	-11.4327049255371	0.0415612161159515	44.2396049499512	-4.69630479812622	-3.12651610374451	41.7829246520996	-10.1714792251587	-6.6506838798523	47.7611312866211	-0.223664164543152	5.9196252822876	61.7894668579102	-0.281754314899445	-3.90855813026428	64.9894256591797	-7.37751483917236	-1.32117688655853	59.7458229064941	-2.79137134552002	-4.4899959564209	63.4687309265137	-0.28164204955101	-3.1687343120575	40.9660339355469	-0.385821789503098	-15.0076704025269	56.8269691467285	-3.36415672302246	-13.9580812454224	56.9864044189453
Zanabazar_junior	10.1183252334595	-33.7157859802246	73.1148223876953	7.7120099067688	-20.9563083648682	105.310958862305	15.9325618743896	-14.4731664657593	107.939300537109	15.9207029342651	-8.95046806335449	96.147087097168	8.73354244232178	-1.40530478954315	99.4003829956055	10.4373474121094	-0.289611101150513	110.529296875	5.30191040039062	-18.3771533966064	108.636405944824	3.70667099952698	6.2473783493042	120.030578613281	9.67062473297119	-16.0755939483643	110.433578491211	6.50143814086914	15.6017274856567	121.475685119629	6.32387161254883	-1.61002004146576	99.4956512451172	3.22431230545044	26.8974876403809	116.753540039062	6.29006004333496	23.684549331665	117.26294708252
