# Supplementary material for: Avialan-like brain morphology in Sinovenator (Troodontidae, Theropoda)
Source: Commun Biol. 2024 Feb 10;7:168. doi: 10.1038/s42003-024-05832-3 (PMC10858883; doi:10.1038/s42003-024-05832-3)
Supplement: Supplementary file 5 — Supplementary Data 3 [file 42003_2024_5832_MOESM5_ESM.zip]

Archive with 6 entries (6 files):
- Sinovenator_Brain_1221.stl
- __MACOSX/._Sinovenator_Brain_1221.stl
- Sinovenator_Inner ear_1221.stl
- __MACOSX/._Sinovenator_Inner ear_1221.stl
- Sinovenator_Skull_001.stl
- __MACOSX/._Sinovenator_Skull_001.stl
