# Supplementary material for: Avialan-like brain morphology in Sinovenator (Troodontidae, Theropoda)
Source: Commun Biol. 2024 Feb 10;7:168. doi: 10.1038/s42003-024-05832-3 (PMC10858883; doi:10.1038/s42003-024-05832-3)
Supplement: Supplementary file 6 — Supplementary Data 4 [file 42003_2024_5832_MOESM6_ESM.txt]

# R CODE FOR:
# AVIALAN-LIKE BRAIN MORPHOLOGY IN SINOVENATOR (TROODONTIDAE, THEROPODA)
# Code Author: Akinobu Watanabe (awatanab@nyit.edu)

# LIBRARIES
{
library(abind)
library(ape)
library(geiger)
library(geomorph)
library(geoscale)
library(ggplot2)
library(Morpho)
library(paleomorph)
library(phangorn)
library(phytools)
library(plotrix)
library(qgraph)
library(RColorBrewer)
}

# INITIALIZATION
setwd()  # set working directory to where the coordinate data and tree file are

# DATA
coord.data <- read.csv("Yu_etal_Sinovenator_CoordData.csv", header=FALSE, row.names=1)
coord.data <- arrayspecs(coord.data, ncol(coord.data)/3, 3)
phy <- read.tree("Yu_etal_Sinovenator.tre")
                
gpa <- gpagen(coord.data, ProcD=T)
shape.data <- gpa$coords
cs <- gpa$Csize
log.cs <- log(cs)

# TAXONOMIC ASSIGNMENT
gator <- c(4)
arch <- c(7)
dinos <- c(1,3,17,19,29,32:35,47,51)
aves <- c(2,5,6,8:16,18,20:28,30,31,36:46,48:50)
tax.code <- rep("aves", dim(shape.data)[3])
tax.code[gator] <- "gator"
tax.code[dinos] <- "dinos" # or remove from analysis
tax.code[arch] <- "arch"

# MORPHOSPACE
pca.shape <- prcomp(two.d.array(shape.data[,,]))
pc1.shape <- pca.shape$x[,1]
pc2.shape <- pca.shape$x[,2]
pc3.shape <- pca.shape$x[,3]

{
mspace.palette <- brewer.pal(n=3, name="Dark2")
mspace.palette <- c("white", mspace.palette[c(3,2,1)])
mspace.ptshape <- c(5,21)
p <- ggplot(data=NULL, aes(x=pc1.shape, y=pc2.shape))
p <- p + geom_point(size=3, shape=21, colour="black", fill=mspace.palette[factor(tax.code)], stroke=1)
p <- p + xlab("PC1 (49.7%)") + ylab("PC2 (12.8%)")
#p <- p + xlim(-0.35, 0.45)
#p <- p + geom_text(aes(label=dimnames(shape.data)[[3]], hjust=-0.1), size=3, colour="black")
p <- p + theme_bw() + coord_fixed(ratio=1) 
p <- p + theme(axis.title=element_text(size=18), axis.text=element_text(size=12), panel.border = element_blank(), panel.grid.major = element_line(colour="grey"), panel.grid.minor = element_line(colour="grey"), axis.line = element_line(colour = "black"), legend.title=element_blank()) + guides(size=guide_legend(override.aes=list(shape=21)))
p
}

# PHYLOMORPHOSPACE
pca.shape <- gm.prcomp(shape.data, phy=phy)
plot(pca.shape, phylo=TRUE, pch=21, bg=mspace.palette[factor(tax.code)], phylo.par=list(tip.labels=TRUE, anc.states=FALSE, node.labels=FALSE, tip.txt.cex=0.5))
plot(pca.shape, phylo=TRUE, pch=21, cex=2, lwd=2 , bg=mspace.palette[factor(tax.code)], asp=1, phylo.par=list(tip.labels=FALSE, anc.states=FALSE, node.labels=FALSE))

### PC Shape Changes ###
cerebrum <- c(1:4)
opticlobe <- c(5,6)
cerebellum <- c(7:10)
medulla <- c(11:13)
col.scheme <- rep("lightgreen", dim(shape.data)[1])
col.scheme[opticlobe] <- "salmon"
col.scheme[cerebellum] <- "skyblue3"
col.scheme[medulla] <- "gold"
pc1max.shape <- pca.shape$shapes$shapes.comp1$max
pc1min.shape <- pca.shape$shapes$shapes.comp1$min
pc2max.shape <- pca.shape$shapes$shapes.comp2$max
pc2min.shape <- pca.shape$shapes$shapes.comp2$min
spheres3d(pc1max.shape, radius=0.02, color=col.scheme)
spheres3d(pc1min.shape, radius=0.02, color=col.scheme)
spheres3d(pc2max.shape, radius=0.02, color=col.scheme)
spheres3d(pc2min.shape, radius=0.02, color=col.scheme)
#rgl.snapshot(filename = "PC2min_lateral.png")


# EVOLUTIONARY ALLOMETRY
allom <- procD.lm(shape.data~log.cs, iter=9999)
summary(allom)
evol.allom <- procD.pgls(shape.data~log.cs, phy=phy, iter=9999)
summary(evol.allom)

### ALLOMETRIC TRAJECTORY ###
cac <- CAC(shape.data, cs, log=TRUE)$CACscores
rsc1 <- CAC(shape.data, cs, log=TRUE)$RSCscores[,1]
summary(lm(cac~log.cs))
{
  p <- ggplot(data=NULL, aes(x=cac, y=rsc1))
  p <- p + geom_point(size=4, shape=21, colour="black", fill=mspace.palette[factor(tax.code)], stroke=1)
  p <- p + xlab("Common Allometric Component") + ylab("PC1 Residual Shape")
  #p <- p + xlim(-0.15, 0.3)
  #p <- p + geom_text(aes(label=dimnames(shape.data)[[3]], hjust=-0.1), size=2, colour="black")
  p <- p + theme_bw()
  #p <- p + theme(axis.title=element_text(size=18), axis.text=element_text(size=12), panel.border = element_blank(), panel.grid.major = element_line(colour="grey"), panel.grid.minor = element_line(colour="grey"), axis.line = element_line(colour = "black"), legend.title=element_blank()) + guides(size=guide_legend(override.aes=list(shape=21)))
  p <- p + geom_smooth(method="lm", fullrange=TRUE, aes(group=tax.code), show.legend=TRUE, color="black")
  p
}

# CLUSTERING ANALYSIS
dist.mat <- dist(two.d.array(shape.data))
upgma.tre <- upgma(dist.mat, method="average")
plot(upgma.tre)
